# Supplementary material for: Extracellular Vesicles from Osteotropic Triple-Negative Breast Cancer Cells Transfer miRNAs to Bone Cells Reducing Collagen Expression and Bone Matrix Mineralisation
Source: Pharmaceutics. 2026 Mar 2;18(3):317. doi: 10.3390/pharmaceutics18030317 (PMC13029622; doi:10.3390/pharmaceutics18030317)
Supplement: Supplementary file 1 [file pharmaceutics-18-00317-s001.zip]

Archive with 1 entries (1 files):
- pharmaceutics-4095737-supplementary.pdf
